# Supplementary material for: Immune Dysfunction and Multiple Treatment Modalities for the SARS-CoV-2 Pandemic: Races of Uncontrolled Running Sweat?
Source: Biology (Basel). 2020 Aug 24;9(9):243. doi: 10.3390/biology9090243 (PMC7563789; doi:10.3390/biology9090243)
Supplement: Supplementary file 1 [file biology-09-00243-s001.zip]

Archive with 1 entries (1 files):
- Supplementary Sheet_Immune dysfunctions and multiple directive treatment modalities for SARS-CoV2 pandemic races of uncontrolled running sweat.xlsx
