# Supplementary material for: Immune Dysfunction and Multiple Treatment Modalities for the SARS-CoV-2 Pandemic: Races of Uncontrolled Running Sweat?
Source: Biology (Basel). 2020 Aug 24;9(9):243. doi: 10.3390/biology9090243 (PMC7563789; doi:10.3390/biology9090243)
Supplement: Supplementary file 1 [file biology-09-00243-s001.zip › Supplementary Sheet_Immune dysfunctions and multiple directive treatment modalities for SARS-CoV2 pandemic races of uncontrolled running sweat.xlsx]

## Sheet: S1
Supplementary Table 1
Cytokines and immune cells comparison between mild and severe COVID-19 infected patients
																				No. of patients								Median Prothrombin Time, sec		Median D-Dimer (µg/ mL		Normal
STUDY	PMID	Author	Study design	Total patient	Age	Median age	Male	Female	Underlying ds	Hypertension	Cardiovascular	Cerebrovascular	COPD	DM	Malignancy	Obesity	CLD/ Chronic gastritis	Fever	Cough,sputum	ICU	Non ICU	WBC x109/L	lymphocytes (x 109/L)	WBC x109/L	lymphocytes (x 109/L)	WBC x109/L	lymphocytes (x 109/L)	ICU/Severe	Non- ICU	ICU	Non- ICU	IL-1 beta(ng/L)	IL-2R	IL-1ra	IL-6 (ng/L)	IL-8 (ng/L)	IL-9	IL-10 (ng/L)	IL- 12 (p70)	TNF- alpha	IFN-gamma	Lymphocyte( x 109/L)	Neutrophil	LDH	Myoglobin, ng/ml	Cardiac troponin, pg/ml	CRP mg/L	hs-CRP	CD3+, cells/
1	32164089	Chen Lei	Prospective	29	26-79	56	21 (72.4 %)	8 (27.6 %)	16	8	Nil	Nil	Nil	5	1		1	28	0.72	-	-	4 (21%)	Nil	4-10 (58%)	1 (69%)	10 (69%)	1 (31%)	-	-	-	-	5.5 x 1.9	631 x 37		34 x 7	16 x 11		8 x 3.2		8.3 x 1.9		0.95 to 0.28		264-70				50 x 42
2	31986264	Huang	Prospective	41	41-58	49	30 (73.2 %)	11 (26.8 %)	13	6	Nil	Nil	Nil	8	1		1	40	31 (71%)	13	28	10	26					12.2 (11.2-13.4)	10.7 (9.8-12.1)	2.4	0.5	< 1 pg/ ml	Nil	< 500 pg/ml	< 10 pg/ ml	<10 pg/ml	50 pg/ml	< 5 pg/ml	0-10 pg/ml	50 pg/ml	< 5 pg/ml	Nil		Nil				Nil
3	32171076	Zhou	Retrospective Cohort Multicentre	191	46-67	56	119 (62%)	72 (38%)	91 (48%)	58 (30%)	Nil	Nil	Nil	36 (19%)	2 (1%)		Nil	180 (94 %)	151 (79 %)	50 ( 26%)	141							12.1 (11.2-13.7)	11.4 (10.4-12.6)	5.2 (1.5-21.1)	0.6 (0.3-1.0)
4	32181911	Gao	Retrospective Cohort Multicentre	43	28-56		26 (60.5 %)	17 (39.5 %)		13	3	Nil	8	Nil	Nil	4	Nil			15	28							11.26 ± 1.42	12.03 ± 1.21	0.49 (0.29-0.91)	0.21 (0/19-0.27)
5	32007143	Nanshan Chen	Retrospective single centre	99	21-82	55.5	67 (68%)	32(32%)		Nil	40	Nil	1	13	Nil		11	82	81	23	76							11.3 ± 1.9		0.9 ( 0.5- 2.8)					10.4 (3.8-31.0)
6	32125452	Ruan	Retrospective multicentre	150	15 -81	67( Died), 50 ( Discharged)	102 (68 %)	48 (32 %)	77	52	13	12	3	25	3	Nil	4	127	110	41	109							-	-	-	-				0.0-7.0							1.1 - 3.2	3.5 - 9.5		0.0- 146.9	2.0- 28.0	0-5
7		Liu	Retrospective observational	141	23-96	65.5				0.45	0.25	Nil	Nil	0.243	Nil			0.643	0.45	33	107							-	-	-	-
8	32544099	Luo	Retrospective multicentre	1018	49-69	61	521 (51.2%)	497 (48.8 %)		385	83	Nil	56	Nil	35					209 (20.5 %)	809							14.8 (13.7-16.63)	13.30 (12.60- 14.0)	1.79 (0.68 -12.28)	0.36 (0.22 - 0.72)	Nil	223-710	Nil	< 7	< 62	Nil	< 9.1	Nil	< 8.1									690-2540
9	32460357	Tan	Case control	56			35 (62.5 %)	21 (37.5 %)												-	-							-	-	-	-																0-5
10		Tang	Retrospective case control	73	57-72	67	45 (61.6 %)	28 (38.4 %)		38 (52.1 %)	23 (31.5 %)		1 (1.4 %)	20 (27.4 %)				72 (98.6 %)	58, 39 (79.5 %, 53.4 %)	-	-							14.2 (12.6- 15.6)		0.6 (0.4 - 3.4)
11	32077115	Zhang	Retrospective observational	140	25-87	57	71 (50.7 %)	69 (49.3 %)	90 (64.3 %)	42 (30%)	7 (6 %)	3 (2.1)	2 ( 1.4%)	17 (12.1%)			15 (10.7 %)	110/120 (91.7 %)	90/120 (75%)	-	-							-	-	0.4 (0.2-2.4)	0.2 (0.1-0.3)
[truncated: 41 more columns]

## Sheet: S2
Supplementary Table 1
Clinical symptoms and other comorbidities
						Mean Age
	Author	Study design	Total patient	Age	Median age	Mild/Moderate	Severe	Male	Female	Underlying ds	Hypertension	Cardiovascular	Cerebrovascular	COPD	DM	Malignancy	Obesity	CLD/ Chronic gastritis	Fever	Cough,sputum
1	Chen Lei	Prospective	29	26-79	56			21 (72.4 %)	8 (27.6 %)	16	8	Nil	Nil	Nil	5	1	-	1	28	0.72
2	Huang	Prospective	41	41-58	49			30 (73.2 %)	11 (26.8 %)	13	6	Nil	Nil	Nil	8	1	-	1	40	31 (71%)
3	Zhou	Retrospective Cohort Multicentre	191	46-67	56	52 (45-58)	69 (63-76)	119 (62%)	72 (38%)	91 (48%)	58 (30%)	15 (8 %)	Nil	6 (3 %)	36 (19%)	2 (1%)	-	Nil	180 (94 %)	151 (79 %)
4	Gao	Retrospective Cohort Multicentre	43	28-56	-	42.96	45.3	26 (60.5 %)	17 (39.5 %)	35	13	3	Nil	8	Nil	Nil	4	Nil	-	-
5	Nanshan Chen	Retrospective single centre	99	21-82	55.5	-	-	67 (68%)	32(32%)	50 ( 51 %)	Nil	40		1 (1 %)	13 (13 %)	1 (1 %)	-	11 (11 %)	82 (83 %)	81 (82 %)
6	Ruan	Retrospective multicentre	150	15 -81	68( Died), 82 ( Discharged)	-	-	102 (68 %)	48 (32 %)	77	52	13	12	3	25	3	Nil	4	127	110
7	Liu	Retrospective observational	141	23-96	65.5	62 (52-69)	77 (65.5 - 87.5 )	49 ( 35 %)	91 (65 %)	-	0.45	0.25	-	0.114	0.243	-	-	-	0.643	0.45
8	Luo	Retrospective multicentre	1018	49-69	61	57 (46-66)	69 ( 62 - 78)	521 (51.2%)	497 (48.8 %)		385	83	Nil	56	-	35	-	-	-	-
9	Tan	Case control	56	-	-	44.5	66	35 (62.5 %)	21 (37.5 %)	-	-	-	-	-	-	-	-	-	-	-
10	Tang	Retrospective case control	73	57-72	67	-	-	45 (61.6 %)	28 (38.4 %)	-	38 (52.1 %)	23 (31.5 %)	-	1 (1.4 %)	20 (27.4 %)	-	-	-	72 (98.6 %)	58, 39 (79.5 %, 53.4 %)
11	Zhang	Retrospective observational	140	25-87	57	51.5 ( 26-78)	64 (25-87)	71 (50.7 %)	69 (49.3 %)	90 (64.3 %)	42 (30%)	7 (6 %)	3 (2.1)	2 ( 1.4%)	17 (12.1%)	-	-	15 (10.7 %)	110/120 (91.7 %)	90/120 (75%)
Total Study: 11			1981
